# Supplementary material for: Hispidulin Enhances TRAIL-Mediated Apoptosis via CaMKKβ/AMPK/USP51 Axis-Mediated Bim Stabilization
Source: Cancers (Basel). 2019 Dec 6;11(12):1960. doi: 10.3390/cancers11121960 (PMC6966507; doi:10.3390/cancers11121960)
Supplement: Supplementary file 1 [file cancers-11-01960-s001.zip]

Archive with 2 entries (2 files):
- Supplementary Table 1.docx
- Supplementary data.pdf
